# Supplementary material for: Risk of Malignancy and Tuberculosis of Biological and Targeted Drug in Patients With Spondyloarthritis: Systematic Review and Meta-analysis of Randomized Controlled Trials
Source: Front Pharmacol. 2021 Oct 29;12:705669. doi: 10.3389/fphar.2021.705669 (PMC8585981; doi:10.3389/fphar.2021.705669)
Supplement: Supplementary file 13 [file Table1.XLSX]

## Sheet: Sheet1
Study ID	Title	Anthors	Year	Region	Journal	Type of SpA	Biologics	ClinicalTrials.gov, number	Study design	Study duration	Patients (N)	Females (N, %)
SpA 01	Guselkumab in patients with active psoriatic arthritis who were biologic-naive or had previously received TNFα inhibitor treatment (DISCOVER-1): a double-blind, randomised, placebo-controlled phase 3 trial	Deodhar A, Helliwell PS, Boehncke WH, et al.	2020	Australia, Canada, Chinese Taiwan, Czech Republic, Germany, Hungary, Malaysia, Poland, South Korea, Russia, Spain, Ukraine, USA	Lancet	PsA	Guselkumab	NCT03162796	Phase 3 RCT	24 weeks	377	124 (49.01)
SpA 02	Guselkumab in biologic-naive patients with active psoriatic arthritis (DISCOVER-2): a double-blind, randomised, placebo-controlled phase 3 trial	Mease PJ, Rahman P, Gottlied AB, et al.	2020	Bulgaria, Chinese Taiwan, Czech Republic, Estonia, Latvia, Lithuania, Malaysia, Poland, Russia, Spain, Turkey, Ukraine, USA	Lancet	PsA	Guselkumab	NCT03158285	Phase 3 RCT	24 weeks	494	248 (50.20)
SpA 03	Efficacy and safety of guselkumab in patients with active psoriatic arthritis: a randomised, double-blind, placebo-controlled, phase 2 study	Deodhar A, Gottlieb AB, Boehncke WH, et al.	2018	Canada, Germany, Poland, Romania, Russia, Spain	Lancet	PsA	Guselkumab	NCT02319759	Phase 2a RCT	44 weeks	149	73 (48.99)
SpA 04	A Fifty-Two-Week, Randomized, Placebo-Controlled Trial of Certolizumab Pegol in Nonradiographic Axial Spondyloarthritis	Deodhar A, Gensler LS, Kay J, et al.	2019	Australia, Chinese Taiwan, Europe, North America	Arthritis & Rheumatology	nr-axSpA	Certolizumab pegol	NCT02552212	Phase 3 RCT	52 weeks	317	163 (51.42)
SpA 05	Efficacy of certolizumab pegol on signs and symptoms of axial spondyloarthritis including ankylosing spondylitis: 24-week results of a double-blind randomised placebo-controlled Phase 3 study	Landewé R, Braun J, Deodhar A, et al.	2013	Europe, North America, Latin America	Annals Rheumatic Diseases	axSpA	Certolizumab pegol	NCT01087762	Phase 3 RCT	24 weeks	325	125 (38.46)
SpA 06	Effect of certolizumab pegol on signs and symptoms in patients with psoriatic arthritis: 24-week results of a Phase 3 double-blind randomised placebo-controlled study (RAPID-PsA)	Mease PJ, Fleischmann R, Deodhar AA, et al.	2013	North America, Latin America, Western Europe and Central/Eastern Europe	Annals Rheumatic Diseases	PsA	Certolizumab pegol	NCT01087788	Phase 3 RCT	48 weeks	409	226 (55.26)
SpA 07	Ixekizumab for patients with non-radiographic axial spondyloarthritis (COAST-X): a randomised, placebo-controlled trial	Deodhar A, van der Heijde D, Gensler LS, et al.	2019	Europe, Asia, USA	Lancet	nr-axSpA	Ixekizumab	NCT02757352	Phase 3 RCT	52 weeks	302	160 (52.98)
SpA 08	Ixekizumab, an interleukin-17A antagonist in the treatment of ankylosing spondylitis or radiographic axial spondyloarthritis in patients previously untreated with biological disease-modifying anti-rheumatic drugs (COAST-V): 16 week results of a phase 3 randomised, double-blind, active-controlled and placebo-controlled trial	van der Heijde D, Cheng-Chung Wei J, Dougados M, et al.	2018	Chinese Taiwan, Czech Republic, Germany, Hungary, the Netherlands, Poland, Russia, Canada, Japan, South Korea, Mexico, USA	Lancet	r-axSpA	Ixekizumab	NCT02696785	Phase 3 RCT	16 weeks	250	47 (18.80)
SpA 09	Ixekizumab for the treatment of patients with active psoriatic arthritis and an inadequate response to tumour necrosis factor inhibitors: results from the 24-week randomised, double-blind, placebo-controlled period of the SPIRIT-P2 phase 3 trial	Nash P, Kirkham B, Okada M, et al.	2017	Asia, Australia, Europe, and North America	Lancet	PsA	Ixekizumab	NCT02349295	Phase 3 RCT	24 weeks	240	121 (50.42)
SpA 10	Ixekizumab, an interleukin-17A specific monoclonal antibody, for the treatment of biologic-naive patients with active psoriatic arthritis: results from the 24-week randomised, double-blind, placebo-controlled and active (adalimumab)-controlled period of the phase III trial SPIRIT-P1	Mease PJ, van der Heijde D, Ritchlin CT, et al.	2016	Canada, Japan, the Netherlands, USA	Annals Rheumatic Diseases	PsA	Ixekizumab	NCT01695239	Phase 3 RCT	24 weeks	316	175 (55.38)
SpA 11	Safety and Efficacy of Golimumab Administered Intravenously in Adults with Ankylosing Spondylitis: Results through Week 28 of the GO-ALIVE Study	Deodhar A, Reveille JD, Harrison DD, et al.	2018	Canada, Germany, Republic of Korea, Mexico, Poland, Russia, Ukraine, USA	Journal of Rheumatology	AS	Golimumab	NCT02186873	Phase 3 RCT	28 weeks	208	45 (21.63)
SpA 12	Anti-TNF-induced remission in very early peripheral spondyloarthritis: the CRESPA study	Carron P, Varkas G, Cypers H, et al.	2017	Belgium	Annals Rheumatic Diseases	peripheral SpA	Golimumab	NCT01426815	RCT	24 weeks	60	21 (35.00)
SpA 13	Safety and Efficacy of Intravenous Golimumab in Patients With Active Psoriatic Arthritis: Results Through Week Twenty-Four of the GO-VIBRANT Study	Kavanaugh A, Husni ME, Harrison DD, et al.	2017	Belarus, Canada, Germany, Hungary, Lithuania, Poland, Romania, Russia, Spain, Ukraine, USA	Arthritis & Rheumatology	PsA	Golimumab	NCT02181673	Phase 3 RCT	24 weeks	480	231 (48.13)
SpA 14	Safety and efficacy of golimumab in Chinese patients with active ankylosing spondylitis: 1-year results of a multicentre, randomized, double-blind, placebo-controlled phase III trial	Bao C, Huang F, Khan MA, et al.	2014	China	Rheumatology (Oxford)	AS	Golimumab	NCT01248793	Phase 3 RCT	12 weeks	213	36 (16.90)
SpA 15	Golimumab, a new human tumor necrosis factor alpha antibody, administered every four weeks as a subcutaneous injection in psoriatic arthritis: Twenty-four-week efficacy and safety results of a randomized, placebo-controlled study	Kavanaugh A, McInnes I, Mease P, et al.	2010	Canada, Spain, UK, USA	Arthritis & Rheumatism	PsA	Golimumab	NCT00265096	RCT	24 weeks	405	161 (39.75)
SpA 16	Efficacy and safety of golimumab in patients with ankylosing spondylitis: results of a randomized, double-blind, placebo-controlled, phase III trial	Inman RD, Davis JC Jr, Heijde Dv, et al.	2008	Asia, Canada, Europe, USA	Arthritis & Rheumatism	AS	Golimumab	NCT00265083	Phase 3 RCT	24 weeks	218	65 (29.82)
SpA 17	Efficacy and safety of continuing versus withdrawing adalimumab therapy in maintaining remission in patients with non-radiographic axial spondyloarthritis (ABILITY-3): a multicentre, randomised, double-blind study	Landewé R, Sieper J, Mease P, et al.	2018	Australia, Brazil, Canada, Europe, Mexico, New Zealand, USA	Lancet	nr-axSpA	Adalimumab	NCT01808118	Open label	44 weeks	305	116 (38.03)
SpA 18	Clinical and MRI remission in patients with nonradiographic axial spondyloarthritis who received long-term open-label adalimumab treatment: 3-year results of the ABILITY-1 trial	van der Heijde D, Sieper J, Maksymowych WP, et al.	2018	Australia, Europe, North America	Arthritis Research & Therapy	nr-axSpA	Adalimumab	NCT00939003	Open label	144 weeks	185	101 (54.59)
SpA 19	Tofacitinib or Adalimumab versus Placebo for Psoriatic Arthritis	Mease P, Hall S, FitzGerald O, et al.	2017	Australia, Ireland, the Netherlands, Mexico, Poland, USA	The New England Journal of Medicine	PsA	Tofacitinib, Adalimumab	NCT01877668	Phase 3 RCT	52 weeks	318	163 (51.26)
SpA 20	Efficacy and safety of adalimumab in Chinese adults with active ankylosing spondylitis: results of a randomised, controlled trial	Huang F, Gu J, Zhu P, et al.	2014	China	Annals Rheumatic Diseases	AS	Adalimumab	NCT01114880	RCT+Open label	24 weeks	344	64 (18.60)
SpA 21	Efficacy and safety of adalimumab for the treatment of peripheral arthritis in spondyloarthritis patients without ankylosing spondylitis or psoriatic arthritis	Paramarta JE, De Rycke L, Heijda TF, et al.	2013	the Netherlands	Annals Rheumatic Diseases	nr-axSpA	Adalimumab	NTR1806	RCT+Open label	24 weeks	40	19 (47.50)
SpA 22	Efficacy of adalimumab in the treatment of axial spondylarthritis without radiographically defined sacroiliitis: results of a twelve-week randomized, double-blind, placebo-controlled trial followed by an open-label extension up to week fifty-two	Haibel H, Rudwaleit M, Listing J, et al.	2008	Germany	Arthritis & Rheumatism	nr-axSpA	Adalimumab	NCT00235105	RCT+Open label	52 weeks	46	25 (54.35)
SpA 23	Safety and efficacy of adalimumab in treatment of patients with psoriatic arthritis who had failed disease modifying antirheumatic drug therapy	Genovese MC, Mease PJ, Thomson GT, et al.	2007	Canada, USA	Journal of Rheumatology	PsA	Adalimumab	/	Phase 3 RCT+Open label	24 weeks	100	46 (46.00)
SpA 24	Efficacy and safety of adalimumab in patients with ankylosing spondylitis: results of a multicenter, randomized, double-blind, placebo-controlled trial	van der Heijde D, Kivitz A, Schiff MH, et al.	2006	Europe, USA	Arthritis & Rheumatism	AS	Adalimumab	/	RCT	24 weeks	315	79 (25.08)
SpA 25	Secukinumab improves active psoriatic arthritis symptoms and inhibits radiographic progression: primary results from the randomised, double-blind, phase III FUTURE 5 study	Mease P, van der Heijde D, Landewé R, et al.	2018	Austria, Canada, Philippines, Switzerland, The Netherlands, UK, USA	Annals Rheumatic Diseases	PsA	Secukinumab	NCT02404350	Phase 3 RCT	24 weeks	554	273 (49.28)
SpA 26	Efficacy, safety, and tolerability of secukinumab in patients with active ankylosing spondylitis: a randomized, double-blind phase 3 study, MEASURE 3	Pavelka K, Kivitz A, Dokoupilova E, et al.	2017	Belgium, Czech Republic, Germany, Greece, Mexico, Portugal, Russian Federation, Spain, UK, USA	Arthritis Research & Therapy	AS	Secukinumab	NCT02008916	Phase 3 RCT+Open label	52 weeks	228	90 (39.47)
SpA 27	Secukinumab, an Interleukin-17A Inhibitor, in Ankylosing Spondylitis	Baeten D, Sieper J, Braun J, et al.	2016	France, Germany, UK, USA	The New England Journal of Medicine	AS	Secukinumab	NCT01358175, NCT01649375	Phase 3 RCT	52 weeks	590	178 (30.17)
SpA 28	Secukinumab, a human anti-interleukin-17A monoclonal antibody, in patients with psoriatic arthritis (FUTURE 2): a randomised, double-blind, placebo-controlled, phase 3 trial	McInnes IB, Mease PJ, Kirkham B, et al.	2015	Asia, Australia, Canada, Europe, USA	Lancet	PsA	Secukinumab	NCT01752634	Phase 3 RCT	52 weeks	397	205 (51.64)
SpA 29	Secukinumab Inhibition of Interleukin-17A in Patients with Psoriatic Arthritis	Mease PJ, McInnes IB, Kirkham B, et al.	2015	Asia, Australia, Europe, Middle East, USA	The New England Journal of Medicine	PsA	Secukinumab	NCT01392326	Phase 3 RCT	24 weeks	606	330 (54.46)
SpA 30	Efficacy and safety of secukinumab, a fully human anti-interleukin-17A monoclonal antibody, in patients with moderate-to-severe psoriatic arthritis: a 24-week, randomised, double-blind, placebo-controlled, phase II proof-of-concept trial	McInnes IB, Sieper J, Braun J, et al.	2013	Germany, the Netherlands, UK	Annals Rheumatic Diseases	PsA	Secukinumab	NCT00809614	Phase 2 RCT	24 weeks	42	27 (64.29)
SpA 31	Early and sustained efficacy with apremilast monotherapy in biological-naïve patients with psoriatic arthritis: a phase IIIB, randomised controlled trial (ACTIVE)	Nash P, Ohson K, Walsh J, et al.	2018	Australia, Canada, Spain, USA	Annals Rheumatic Diseases	PsA	Apremilast	NCT01925768	RCT	52 weeks	240	145 (60.42)
SpA 32	Apremilast monotherapy in DMARD-naive psoriatic arthritis patients: results of the randomized, placebo-controlled PALACE 4 trial	Wells AF, Edwards CJ, Kivitz AJ, et al.	2018	Australia, Europe, North America	Rheumatology (Oxford)	PsA	Apremilast	NCT01307423	RCT	52 weeks	527	277 (52.56)
SpA 33	A Phase III, Randomized, Controlled Trial of Apremilast in Patients with Psoriatic Arthritis: Results of the PALACE 2 Trial	Cutolo M, Myerson GE, Fleischmann RM, et al.	2016	Europe, USA	Journal of Rheumatology	PsA	Apremilast	NCT01212757	Phase 3 RCT	52 weeks	322	180 (55.90)
SpA 34	Apremilast, an oral phosphodiesterase 4 inhibitor, in patients with psoriatic arthritis and current skin involvement: a phase III, randomised, controlled trial (PALACE 3)	Edwards CJ, Blanco FJ, Crowley J, et al.	2016	Australia, Poland, Spain, UK, USA	Annals Rheumatic Diseases	PsA	Apremilast	NCT01212770	Phase 3 RCT	52 weeks	338	181 (53.55)
SpA 35	Treatment of psoriatic arthritis in a phase 3 randomised, placebo-controlled trial with apremilast, an oral phosphodiesterase 4 inhibitor	Kavanaugh A, Mease PJ, Gomez-Reino JJ, et al.	2014	Australia, Canada, France, Germany, Spian, UK, USA	Annals Rheumatic Diseases	PsA	Apremilast	NCT01172938	Phase 3 RCT	24 weeks	336	172 (51.19)
SpA 36	Oral apremilast in the treatment of active psoriatic arthritis: results of a multicenter, randomized, double-blind, placebo-controlled study	Schett G, Wollenhaupt J, Papp K, et al.	2012	Canada, Belgium, Germany, the Netherlands, UK	Arthritis & Rheumatism	PsA	Apremilast	NCT00456092	Phase 2 RCT+Open label	24 weeks	135	71 (52.59)
SpA 37	Tofacitinib for Psoriatic Arthritis in Patients with an Inadequate Response to TNF Inhibitors	Gladman D, Rigby W, Azevedo VF, et al.	2017	Brazil, Canada, Germany, Lebanon, Poland, Spain, USA	The New England Journal of Medicine	PsA	Tofacitinib	NCT01882439	Phase 3 RCT	24 weeks	394	218 (55.33)
SpA 38	Efficacy and safety of abatacept, a T-cell modulator, in a randomised, double-blind, placebo-controlled, phase III study in psoriatic arthritis	Mease PJ, Gottlieb AB, van der Heijde D, et al.	2017	Belgium, Canada, Ireland, the Netherland, USA,	Annals Rheumatic Diseases	PsA	Abatacept	NCT01860976	Phase 3 RCT+Open label	24 weeks	424	233 (54.95)
SpA 39	Abatacept in the treatment of patients with psoriatic arthritis: results of a six-month, multicenter, randomized, double-blind, placebo-controlled, phase II trial	Mease P, Genovese MC, Gladstein G, et al.	2011	Canada, Germany, the Netherlands, USA	Arthritis & Rheumatism	PsA	Abatacept	NCT00534313	Phase 2 RCT	24 weeks	85	42 (49.41)
SpA 40	The Efficacy and Safety of Clazakizumab, an Anti-Interleukin-6 Monoclonal Antibody, in a Phase IIb Study of Adults With Active Psoriatic Arthritis	Mease PJ, Gottlieb AB, Berman A, et al.	2016	Argentina, Australia, Canada, Czech Republic, Germany, Hungary, Italy, Mexico, Poland, Russia, South Africa, Spain, USA	Arthritis & Rheumatology	PsA	Clazakizumab	NCT01490450	Phase 3 RCT+Open label	24 weeks	165	86 (52.12)
SpA 41	Clinical and MRI responses to etanercept in early non-radiographic axial spondyloarthritis: 48-week results from the EMBARK study	Maksymowych WP, Dougados M, van der Heijde D, et al.	2015	Argentina, Belgium, Canada, France, Germany, the Netherlands, USA	Annals Rheumatic Diseases	nr-axSpA	Etanercept	NCT01258738	Phase 3 RCT+Open label	48 weeks	225	82 (36.44)
SpA 42	Continuous efficacy of etanercept in severe and advanced ankylosing spondylitis: results from a 12-week open-label extension of the SPINE study	Dougados M, Braun J, Szanto S, et al.	2012	France, Germany, the Netherlands, Hungary	Rheumatology (Oxford)	AS	Etanercept	NCT00420238	Open label	24 weeks	82	6 (7.32)
SpA 43	Comparison of two etanercept regimens for treatment of psoriasis and psoriatic arthritis: PRESTA randomised double blind multicentre trial	Sterry W, Ortonne JP, Kirkham B, et al.	2010	France, Germany, Monaco, UK	BMJ	PsA	Etanercept	NCT00245960	RCT+Open label	24 weeks	752	279 (37.10)
SpA 44	Etanercept in the longterm treatment of patients with ankylosing spondylitis	Dijkmans B, Emery P, Hakala M, et al.	2009	Belgium	Journal of Rheumatology	AS	Etanercept	NCT00421980	RCT+Open label	96 weeks	84	18 (21.43)
SpA 45	Etanercept treatment of psoriatic arthritis: safety, efficacy, and effect on disease progression	Mease PJ, Kivitz AJ, Burch FX, et al.	2004	USA	Arthritis & Rheumatism	PsA	Etanercept	/	RCT+Open label	48 weeks	205	100 (48.78)
SpA 46	Recombinant human tumor necrosis factor receptor (etanercept) for treating ankylosing spondylitis: a randomized, controlled trial	Davis JC Jr, Van Der Heijde D, Braun J, et al.	2003	Canada, France, Germany, the Netherlands, USA	Arthritis & Rheumatism	AS	Etanercept	/	RCT	24 weeks	277	67 (24.19)
SpA 47	Brodalumab, an anti-IL17RA monoclonal antibody, in psoriatic arthritis	Mease PJ, Genovese MC, Greenwald MW, et al.	2014	Canada, USA	The New England Journal of Medicine	PsA	Brodalumab	NCT01516957	Phase 2 RCT+Open label	24 weeks	168	107 (63.69)
SpA 48	Efficacy and safety of the anti-IL-12/23 p40 monoclonal antibody, ustekinumab, in patients with active psoriatic arthritis despite conventional non-biological and biological anti-tumour necrosis factor therapy: 6-month and 1-year results of the phase 3, multicentre, double-blind, placebo-controlled, randomised PSUMMIT 2 trial	Ritchlin C, Rahman P, Kavanaugh A, et al.	2014	Spain, UK, USA	Annals Rheumatic Diseases	PsA	Ustekinumab	NCT01077362	Phase 3 RCT	52 weeks	312	164 (52.56)
SpA 49	Efficacy and safety of ustekinumab in patients with active psoriatic arthritis: 1 year results of the phase 3, multicentre, double-blind, placebo-controlled PSUMMIT 1 trial	McInnes IB, Kavanaugh A, Gottlieb AB, et al.	2013	Australia, Austria, Canada, Finland, Germany, Hungary, Latvia, Lithuania, New Zealand, Poland, Russia, Spain, UK, USA	Lancet	PsA	Ustekinumab	NCT01009086	Phase 3 RCT	24 weeks	615	285 (46.34)
SpA 50	Efficacy and safety of infliximab plus naproxen versus naproxen alone in patients with early, active axial spondyloarthritis: results from the double-blind, placebo-controlled INFAST study, Part 1	Sieper J, Lenaerts J, Wollenhaupt J, et al.	2013	Austria, Belgium, Denmark, France, Germany, Hungary, Russia, South Korea and Ukraine	Annals Rheumatic Diseases	axSpA	Infliximab	NCT00844805	Phase 3 RCT	28 weeks	158	44 (27.85)
SpA 51	A double-blind, placebo-controlled trial of low dose infliximab in ankylosing spondylitis	Inman RD, Maksymowych WP; CANDLE Study Group.	2010	Canada	Journal of Rheumatology	AS	Infliximab	/	Phase 3 RCT	46 weeks	76	15 (19.74)
SpA 52	Infliximab monotherapy in Japanese patients with moderate-to-severe plaque psoriasis and psoriatic arthritis. A randomized, double-blind, placebo-controlled multicenter trial	Torii H, Nakagawa H; Japanese Infliximab Study investigators.	2010	Japan	Journal of Dermatological Science	PsA	Infliximab	/	Phase 3 RCT	78 weeks	17	/
SpA 53	Two-year efficacy and safety of infliximab treatment in patients with active psoriatic arthritis: findings of the Infliximab Multinational Psoriatic Arthritis Controlled Trial (IMPACT)	Antoni CE, Kavanaugh A, van der Heijde D, et al.	2005	Canada, Europe, USA	Journal of Rheumatology	PsA	Infliximab	/	Phase 3 RCT	50 weeks	104	48 (46.15)
SpA 54	Infliximab improves signs and symptoms of psoriatic arthritis: results of the IMPACT 2 trial	Antoni C, Krueger GG, de Vlam K, et al.	2005	Canada, Europe, USA	Annals Rheumatic Diseases	PsA	Infliximab	/	Phase 3 RCT	50 weeks	200	78 (49.00)
SpA 55	Persistent clinical response to the anti-TNF-alpha antibody infliximab in patients with ankylosing spondylitis over 3 years	Braun J, Baraliakos X, Brandt J, et al.	2005	Germany	Rheumatology (Oxford)	AS	Infliximab	/	RCT+Open label	12 weeks	315	142 (45.08)
SpA 56	Infliximab in combination with methotrexate in active ankylosing spondylitis: a clinical and imaging study	Marzo-Ortega H, McGonagle D, Jarrett S, et al.	2005	UK	Annals Rheumatic Diseases	AS	Infliximab	/	RCT	30 weeks	42	8 (19.05)
SpA 57	Efficacy and safety of infliximab in patients with ankylosing spondylitis: results of a randomized, placebo-controlled trial (ASSERT)	van der Heijde D, Dijkmans B, Geusens P, et al.	2005	Canada, Europe, USA	Arthritis & Rheumatism	AS	Infliximab	/	RCT	24 weeks	279	54 (19.35)
SpA 58	Long-term efficacy and safety of infliximab in the treatment of ankylosing spondylitis: an open, observational, extension study of a three-month, randomized, placebo-controlled trial	Braun J, Brandt J, Listing J, et al.	2003	Germany	Arthritis & Rheumatism	AS	Infliximab	/	Open label	54 weeks	69	24 (34.78)
SpA 59	Trial of Upadacitinib and Adalimumab for Psoriatic Arthritis	McInnes IB, Anderson JK, Magrey M, et al.	2021	USA, Argentina, Australia, Belarus, Belgium, Bosnia and Herzegovina, Brazil, Bulgaria, Canada, Chile, China, Colombia, Croatia, Czechia, Estonia, Germany, Greece, Hungary, Ireland, Israel, Italy, Japan, Korea, Latvia, Lithuania, Malaysia, Mexico, Netherlands, New Zealand, Norway, Poland, Portugal, Puerto Rico, Romania, Russian Federation, Serbia, Singapore, Slovakia, Slovenia, South Africa, Spain…	N Engl J Med	PsA	Upadacitinib and Adalimumab	NCT03104400	Phase 3 RCT	24 weeks	1704	907 (53.23)
SpA 60	Improvement of Signs and Symptoms of Nonradiographic Axial Spondyloarthritis in Patients Treated With Secukinumab: Primary Results of a Randomized, Placebo-Controlled Phase III Study	Deodhar A, Blanco R, Dokoupilová E, et al.	2021	USA, Australia, Austria, Belgium, Bulgaria, Czechia, France, Germany, Hungary, Israel, Italy, Japan, Korea, Mexico, Netherlands, Norway, Poland, Portugal, Russian Federation, Spain, Sweden, Switzerland, Turkey, and UK	Arthritis Rheumatol	axSpA	Secukinumab	NCT02696031	Phase 3 RCT	52 weeks	269	45 (16.73)
SpA 61	Upadacitinib for psoriatic arthritis refractory to biologics: SELECT-PsA 2	Mease PJ, Lertratanakul A, Anderson JK, et al.	2020	USA, Australia, Belgium, Brazil, Canada, Chile, Czechia, France, Greece, Hungary, Italy, Japan, Korea, Netherlands, New Zealand, Portugal, Puerto Rico, Spain, and UK	Ann Rheum Dis	PsA	Upadacitinib and Adalimumab	NCT03104374	Phase 3 RCT	24 weeks	641	348 (54.29)						429
SpA 62	Secukinumab in patients with psoriatic arthritis and axial manifestations: results from the double-blind, randomised, phase 3 MAXIMISE trial	Baraliakos X, Gossec L, Pournara E, et al.	2020	Belgium, Bulgaria, Czechia, Estonia, Finland, France, Germany, Greece, Hungary, Ireland, Israel, Italy, Poland, Romania, Russian Federation, Spain, Switzerland, and UK	Ann Rheum Dis	PsA	Secukinumab	NCT02721966	Phase 3b RCT	52 weeks	498	252 (50.60)						212
SpA 63	[A multicenter, double-blind, randomized, placebo-controlled clinical trial of etanercept treatment of Chinese patients with active ankylosing spondylitis]	Huang F, Zhang J, Zheng Y, et al.	2011	China	Zhonghua Nei Ke Za Zhi	AS	etanercept	/	RCT	12 weeks	400	67 (16.75)
